# Supplementary material for: Genomic Characterization of Extended-Spectrum β-Lactamase-Producing and Third-Generation Cephalosporin-Resistant Escherichia coli Isolated from Stools of Primary Healthcare Patients in Ethiopia
Source: Antibiotics (Basel). 2024 Sep 5;13(9):851. doi: 10.3390/antibiotics13090851 (PMC11428868; doi:10.3390/antibiotics13090851)
Supplement: Supplementary file 1 [file antibiotics-13-00851-s001.zip]

Archive with 1 entries (1 files):
- antibiotics-3132705-supplementary.xls
