# Supplementary material for: Genomic Characterization of Extended-Spectrum β-Lactamase-Producing and Third-Generation Cephalosporin-Resistant Escherichia coli Isolated from Stools of Primary Healthcare Patients in Ethiopia
Source: Antibiotics (Basel). 2024 Sep 5;13(9):851. doi: 10.3390/antibiotics13090851 (PMC11428868; doi:10.3390/antibiotics13090851)
Supplement: Supplementary file 1 [file antibiotics-13-00851-s001.zip › antibiotics-3132705-supplementary.xls]

## Sheet: Supp. Table S1 - VAG
Strain designation (MBL protocol number)	Area - Addis Ababa (Addi) or Hossana (HoS)	Sex	Age	Case/control	Phenotypic identity of isolates - extended spectrum -lactamase producing (ESBL) or third-generation cephalosporin resistant (R3G)	Phylogroup	ST	Serotype	Adhesins																							Protectins
									afaA	afaB	afaC	afaD	afaE	csgA	faeD	faeE	faeF	faeH	faeI	faeJ	fdeC	fimH	hra	iha	lpfA	nlpI	yehA	yehB	yehC	yehD	yfcV	aamR	anr	aslA	capU	cea	cia	cib	colE5	cswR	eilA	espA	espF	espY2:000868321	etpD	etsC	gad	hha	iss
13	HoS	Male	27	case	ESBL	B1	15980	H34	0	0	0	0	0	1	0	0	0	0	0	0	1	1	0	0	1	1	0	1	1	1	0	0	0	0	0	0	1	0	0	0	0	0	0	0	0	0	0	0	0
39	AddI	Female	27	case	ESBL	A	3075	H30	0	0	0	0	0	1	0	0	0	0	0	0	0	0	0	1	0	1	0	0	1	1	0	0	0	0	1	0	0	0	0	0	0	0	0	0	0	0	0	0	1
63	AddI	Male	43	case	ESBL	E	219	O138:H48	0	0	0	0	0	1	0	0	0	0	0	0	1	1	0	0	0	1	1	1	1	1	0	0	0	0	1	0	0	1	1	0	1	0	0	1	0	0	0	0	1
69	AddI	Female	43	control	ESBL	A	10	O29:H4	0	0	0	0	0	0	0	0	0	0	0	0	0	1	1	0	0	1	1	0	1	1	0	0	0	0	0	0	0	1	0	0	0	0	0	0	0	0	0	0	0
75	HoS	Female	50	case	ESBL	B1	224	O9a:H30	0	0	0	0	0	1	0	0	0	0	0	0	0	1	0	0	1	1	0	1	1	1	0	0	1	0	0	0	0	0	0	0	0	0	0	0	0	0	1	0	1
85	AddI	Male	9	control	ESBL	A	10	O26:H32	0	0	0	0	0	1	0	0	0	0	0	0	0	1	0	0	0	1	0	0	0	0	0	0	0	0	0	1	0	0	0	0	0	0	0	0	0	0	0	0	1
86	AddI	Male	47	control	ESBL	B1	345	O134:H53	0	0	0	0	0	1	0	0	0	0	0	0	1	1	0	0	1	1	1	1	1	1	0	0	0	0	0	0	0	0	0	0	0	0	0	0	0	0	0	0	0
92	AddI	Male	16	control	ESBL	A	206	O142:H5	0	0	0	0	0	1	0	0	0	0	0	0	0	0	0	0	0	1	1	1	1	1	0	0	0	0	0	0	0	0	0	0	0	0	0	0	0	0	0	0	0
118	HoS	Female	44	control	R3G	B2	131	O153:H4	1	1	1	1	1	0	0	0	0	0	0	0	0	1	0	1	0	1	1	1	1	1	1	0	0	1	0	0	0	0	0	0	0	0	0	0	0	0	0	0	1
137	AddI	Male	13	control	R3G	B1	683	O9:H21	0	0	0	0	0	1	0	0	0	0	0	0	1	1	0	0	1	1	0	1	1	1	0	0	0	0	0	0	0	0	0	0	0	0	0	0	0	0	0	0	0
158	HoS	Female	30	control	R3G	E	3018	O137:H41	0	0	0	0	0	1	0	0	0	0	0	0	1	1	0	0	0	1	1	1	1	1	0	0	0	1	0	0	0	0	0	0	1	0	0	1	0	0	1	0	1
167	AddI	Female	23	case	R3G	A	10	O4:H16	0	0	0	0	0	1	1	1	1	0	0	0	0	1	0	0	0	1	1	1	1	1	0	0	0	0	0	0	0	0	0	0	0	0	0	0	0	0	0	0	0
181	HoS	Male	7	case	R3G	B1	906	O150:H8	0	0	0	0	0	1	0	0	0	0	0	0	1	1	0	0	1	1	0	1	1	1	0	0	0	0	0	0	0	0	0	0	0	0	0	0	0	0	0	0	0
205	AddI	Female	21	control	ESBL	B1	345	O134:H53	0	0	0	0	0	1	0	0	0	0	0	0	1	1	0	0	1	1	1	1	1	1	0	0	1	0	0	0	0	0	0	0	0	0	0	0	0	1	1	0	1
232	HoS	Male	36	case	ESBL	A	48	H30	1	0	0	1	0	1	0	0	0	0	0	0	0	0	1	1	0	1	1	1	1	1	0	1	0	0	1	0	1	0	0	0	0	0	0	0	0	0	0	0	0
244	HoS	Female	19	case	ESBL	B1	15783	O112ab:H21	0	0	0	0	0	1	0	0	0	0	0	0	1	1	0	0	1	1	1	1	1	1	0	0	0	0	0	0	0	0	0	1	0	0	0	0	0	0	1	0	0
260	HoS	Male	44	control	ESBL	A	10	H12	0	0	0	0	0	1	1	0	1	1	1	1	0	1	0	0	0	1	1	1	1	1	0	0	1	0	0	0	0	0	0	0	0	0	0	0	0	0	0	0	0
289	AddI	Male	5	control	ESBL	A	48	H30	1	0	0	1	0	1	0	0	0	0	0	0	0	0	0	1	0	1	1	1	1	1	0	0	0	0	1	0	0	0	0	0	0	0	0	0	0	0	0	0	0
302	HoS	Male	14	control	ESBL	B1	295	O141:H5	0	0	0	0	0	1	0	0	0	0	0	0	0	0	0	1	1	1	0	0	1	1	0	0	0	0	1	0	0	1	0	0	0	0	0	0	0	0	1	0	0
303	HoS	Male	5	control	ESBL	G	7156	H34	0	0	0	0	0	1	0	0	0	0	0	0	0	1	0	1	1	1	1	1	1	1	0	0	0	1	0	0	1	0	0	0	0	0	0	0	0	0	1	0	0
306	HoS	Male	32	case	ESBL	C	410	O8:H21	0	0	0	0	0	1	0	0	0	0	0	0	0	1	0	0	1	1	1	1	1	1	0	0	1	0	0	0	0	0	0	0	0	0	0	0	0	0	1	0	0
316	HoS	Female	21	control	ESBL	B1	224	O9a:H30	0	0	0	0	0	1	0	0	0	0	0	0	0	1	0	0	1	1	0	1	1	1	0	0	1	0	0	0	1	0	0	0	0	0	0	0	0	0	1	0	0
324	HoS	Female	8	case	ESBL	B1	517	H19	0	0	0	0	0	1	0	0	0	0	0	0	0	1	0	0	1	1	0	1	1	1	0	0	0	0	0	0	0	0	0	0	0	1	1	0	0	0	1	0	0
340	HoS	Male	36	case	ESBL	B1	641	O45:H11	0	0	0	0	0	1	0	1	1	0	0	0	1	1	0	0	1	1	1	1	1	1	0	0	0	0	0	0	0	0	0	0	0	0	0	0	0	0	0	1	1
360	HoS	Female	35	case	R3G	B1	58	O8:H21	0	0	0	0	0	1	0	0	0	0	0	0	1	1	0	0	1	1	0	1	1	1	0	0	0	0	0	0	0	0	0	0	0	0	0	0	1	0	1	0	0
366	HoS	Female	2	control	R3G	C	410	O131	0	0	0	0	0	1	0	0	0	0	0	0	0	1	0	0	1	1	1	1	1	1	0	0	1	0	0	0	1	0	0	0	0	0	0	0	0	0	0	1	1
391	AddI	Male	10	control	R3G	A	617	O101:H10	0	0	0	0	0	1	0	0	0	0	0	0	0	0	1	0	0	1	1	1	1	1	0	1	1	0	1	0	0	0	0	0	0	0	0	0	0	0	0	0	1
394	HoS	Female	7	case	R3G	D	4040	O1:H15	0	0	0	0	0	0	0	0	0	0	0	0	0	1	0	0	0	1	1	1	1	1	0	0	0	1	0	0	0	0	0	0	1	0	0	0	0	0	1	0	0
397	HoS	Male	50	control	R3G	B1	156	O174:H28	0	0	0	0	0	1	0	0	0	0	0	0	1	0	0	0	1	1	1	1	1	1	0	0	0	0	0	0	0	0	0	0	0	0	0	0	0	0	0	0	0
[truncated: 31 more columns]

## Sheet: Supp. Table S2 - ARG
Strain designation (MBL protocol number)	Area - Addis Ababa (Addi) or Hossana (HoS)	Sex	Age	Case/control	Phenotypic identity of isolates - extended spectrum -lactamase producing (ESBL) or third-generation cephalosporin resistant (R3G)	Phylogroup	ST	Serotype	aph(6)-Id	aph(3'')-Ib	aac(3)-IId	aadA1	aadA2	aadA5	blaCTX-M-15	blaCTX-M-3	blaTEM-1B	blaTEM-169	blaTEM-33	blaSHV-12	blaOXA-1	qnrS1	qepA1	qepA2	aac(6')-Ib-cr	qepA4	gyrA:p.S83L	gyrA:p.D87N	gyrA:p.S83A	gyrA:p.S83V	parC:p.S80I	parC:p.E84K	parC:p.A56T	parE:p.S458A	parE:p.L416F	parE:p.I529L	sul1	sul2	dfrA1	dfrA12	dfrA14	dfrA17	dfrB4	tet(A)	tet(B)	mph(A)	erm(B)	catA1
13	HoS	Male	27	case	ESBL	B1	15980	H34	1	1	0	0	0	0	1	0	1	0	0	0	0	1	0	0	0	0	0	0	0	0	0	0	0	0	0	0	0	1	0	0	1	0	0	0	0	0	0	0
39	AddI	Female	27	case	ESBL	A	3075	H30	0	0	0	1	0	0	1	0	0	0	0	0	0	1	0	0	0	0	0	0	0	0	0	0	0	0	0	0	0	1	1	0	0	0	0	0	0	0	0	0
63	AddI	Male	43	case	ESBL	E	219	O138:H48	1	1	0	0	0	1	1	0	0	0	0	0	0	1	0	0	0	0	0	0	0	0	0	0	0	0	0	0	1	1	0	0	0	1	0	1	0	1	0	0
69	AddI	Female	43	control	ESBL	A	10	O29:H4	0	0	0	0	0	0	1	0	0	0	0	0	0	1	0	0	0	0	1	0	0	0	0	0	0	0	0	0	0	0	0	0	0	0	0	0	0	0	0	0
75	HoS	Female	50	case	ESBL	B1	224	O9a:H30	0	0	0	0	1	0	1	1	0	1	1	0	0	0	0	0	0	1	1	1	0	0	1	0	0	1	0	0	1	0	0	1	0	0	0	0	1	0	1	0
85	AddI	Male	9	control	ESBL	A	10	O26:H32	0	0	0	0	0	0	0	1	0	0	0	0	0	0	0	0	0	0	0	0	0	0	0	0	0	0	0	0	0	0	0	0	0	0	0	0	0	0	0	0
86	AddI	Male	47	control	ESBL	B1	345	O134:H53	0	0	0	0	1	0	1	0	0	0	0	0	0	0	0	0	0	0	1	1	0	0	1	0	0	1	0	0	1	0	0	1	0	0	0	1	0	0	0	0
92	AddI	Male	16	control	ESBL	A	206	O142:H5	1	1	0	0	0	0	1	0	1	0	0	0	0	1	0	0	0	0	0	0	0	0	0	0	1	0	0	0	0	1	0	0	1	0	0	1	0	0	0	0
118	HoS	Female	44	control	R3G	B2	131	O153:H4	0	0	0	0	0	0	1	0	0	0	0	0	0	0	0	0	0	0	1	0	0	0	0	0	0	0	0	1	0	0	0	0	0	0	0	0	0	1	0	0
137	AddI	Male	13	control	R3G	B1	683	O9:H21	1	1	0	0	0	0	0	0	1	0	0	1	0	1	0	0	0	0	0	0	0	0	0	0	0	0	0	0	0	1	0	0	1	0	0	1	0	0	0	0
158	HoS	Female	30	control	R3G	E	3018	O137:H41	0	0	0	0	0	0	0	0	1	0	0	0	0	1	0	0	0	0	0	0	0	0	0	0	0	0	0	0	0	1	0	0	0	0	0	1	0	0	0	0
167	AddI	Female	23	case	R3G	A	10	O4:H16	1	1	0	0	0	0	1	0	1	0	0	0	0	1	0	0	0	0	0	0	0	0	0	0	0	0	0	0	0	1	0	0	1	0	0	1	0	0	0	0
181	HoS	Male	7	case	R3G	B1	906	O150:H8	0	0	0	0	0	0	0	0	0	0	0	0	0	0	0	0	0	0	0	0	0	0	0	0	0	0	0	0	0	0	0	0	0	0	0	0	0	0	0	0
205	AddI	Female	21	control	ESBL	B1	345	O134:H53	1	1	0	0	1	0	1	0	1	0	0	0	0	0	0	0	0	0	1	1	0	0	1	0	0	1	0	0	1	0	0	1	0	0	0	1	0	0	0	0
232	HoS	Male	36	case	ESBL	A	48	H30	0	0	1	0	1	0	1	0	1	0	0	0	0	0	0	0	0	0	0	0	0	1	0	0	0	0	0	0	1	0	0	1	0	0	0	0	1	1	0	1
244	HoS	Female	19	case	ESBL	B1	15783	O112ab:H21	0	0	0	0	0	0	0	0	1	0	0	0	0	0	0	0	0	0	0	0	0	0	0	0	0	0	0	0	0	0	0	0	0	0	0	0	0	1	0	0
260	HoS	Male	44	control	ESBL	A	10	H12	1	1	0	0	0	0	1	0	1	0	0	0	0	1	0	0	0	0	0	0	0	0	0	0	0	0	0	0	0	1	0	0	1	0	0	1	0	0	0	0
289	AddI	Male	5	control	ESBL	A	48	H30	1	1	1	0	1	0	1	0	1	0	0	0	0	0	0	0	0	0	0	0	1	0	0	0	0	0	0	0	1	1	0	1	0	0	0	1	1	0	0	1
302	HoS	Male	14	control	ESBL	B1	295	O141:H5	1	1	0	1	0	1	1	0	1	0	0	0	0	1	0	0	0	0	0	0	0	0	0	0	0	0	0	0	1	1	1	0	0	1	0	1	0	1	0	0
303	HoS	Male	5	control	ESBL	G	7156	H34	0	0	0	0	0	0	1	0	1	0	0	0	0	1	0	0	0	0	0	0	0	0	0	0	0	0	0	0	0	0	0	0	0	0	0	1	0	0	0	0
306	HoS	Male	32	case	ESBL	C	410	O8:H21	1	1	0	0	0	0	1	0	1	0	0	0	1	0	0	0	1	0	1	1	0	0	1	0	0	1	0	0	0	1	0	0	1	0	0	1	0	1	0	0
316	HoS	Female	21	control	ESBL	B1	224	O9a:H30	0	0	0	0	0	0	1	0	0	1	1	0	0	0	0	0	0	0	1	1	0	0	1	0	0	1	0	0	0	0	0	0	0	0	0	0	1	0	0	0
324	HoS	Female	8	case	ESBL	B1	517	H19	0	0	0	0	0	0	0	1	0	0	0	0	0	0	0	0	0	0	1	0	0	0	0	0	0	0	0	0	0	0	0	0	0	0	0	0	0	0	0	0
340	HoS	Male	36	case	ESBL	B1	641	O45:H11	0	0	0	0	0	0	0	1	0	0	0	0	0	0	0	0	0	0	0	0	0	0	0	0	0	0	0	0	0	0	0	0	0	0	0	0	0	0	0	0
360	HoS	Female	35	case	R3G	B1	58	O8:H21	1	1	0	0	0	1	1	0	1	0	0	0	0	1	0	0	0	0	0	0	0	0	0	0	0	0	0	0	1	0	0	0	0	1	0	0	1	0	0	0
366	HoS	Female	2	control	R3G	C	410	O131	0	0	0	0	0	0	1	0	0	0	0	0	0	0	0	0	0	0	1	1	0	0	1	0	0	1	0	0	0	0	0	0	0	0	0	1	0	0	0	0
391	AddI	Male	10	control	R3G	A	617	O101:H10	0	0	0	0	0	1	1	0	0	0	0	0	1	0	0	0	1	0	1	1	0	0	1	0	0	1	0	0	1	0	0	0	0	1	0	1	0	0	1	0
394	HoS	Female	7	case	R3G	D	4040	O1:H15	0	0	0	0	0	0	1	0	0	0	0	0	0	1	0	0	0	0	0	0	0	0	0	0	0	0	0	0	0	0	0	0	0	0	0	0	0	1	1	0
397	HoS	Male	50	control	R3G	B1	156	O174:H28	0	0	0	0	0	0	1	0	1	0	0	0	0	0	1	1	0	1	1	1	0	0	0	1	0	0	1	0	1	0	0	0	0	0	1	0	0	0	0	1

## Sheet: Supp. Table S3 - MGE
Strain designation (MBL protocol number)	Area - Addis Ababa (Addi) or Hossana (HoS)	Sex	Age	Plasmids																										Composite Transposons						Integrative Conjugative Elements	Insertion Sequence Elements
				IncI1	IncI2	IncY	IncX1	IncX3	IncX4	IncFII	IncFII(29)	IncFIB(AP001918)	IncFII(pRSB107)	IncFII(pAMA1167-NDM-5)	IncFII(pHN7A8)	IncFII(pCoo)	IncFIB(S)	IncFIC(FII)	IncFIA	IncFIB(K)	IncB/O/K/Z	IncQ1	IncHI1A	IncHI1B(CIT)	Col(MG828)	Col156	ColRNAI	Col(BS512)	p0111	cn_10204_IS629	cn_12492_IS629	cn_1670_ISEc1	cn_2244_ISEc1	cn_5191_IS26	cn_8140_ISEc1	ICEEcoED1a-1	IS100	IS102	IS26	IS3	IS30	IS4	IS421	IS5	IS5075	IS609	IS6100	IS629	IS640
13	HoS	Male	27	1	0	1	0	0	0	0	0	0	0	0	0	0	0	0	0	0	0	0	0	0	0	0	0	0	0	0	0	0	0	0	0	0	1	0	1	0	1	0	0	0	1	1	0	0	0
39	AddI	Female	27	1	0	1	0	0	0	0	0	0	1	0	0	0	0	0	0	0	0	0	0	0	1	0	0	0	0	0	0	0	0	0	0	0	0	0	0	1	1	1	0	0	0	1	0	0	0
63	AddI	Male	43	0	0	0	0	0	0	0	0	0	1	0	0	0	0	0	0	0	1	0	0	0	0	0	0	0	0	0	0	0	0	0	0	0	0	0	0	1	0	0	0	0	0	0	1	1	0
69	AddI	Female	43	0	0	0	0	0	0	0	0	0	0	0	0	0	0	0	0	0	1	0	0	0	0	0	0	0	0	0	0	0	1	0	0	0	0	0	0	0	0	0	1	0	0	1	0	0	0
75	HoS	Female	50	1	0	0	1	0	0	1	1	1	0	1	0	1	0	0	1	0	0	0	0	0	0	1	0	0	0	0	0	0	0	0	0	0	1	0	0	0	1	0	0	1	0	1	0	0	0
85	AddI	Male	9	1	0	0	0	0	0	0	0	0	0	0	0	0	0	0	0	0	0	0	0	0	0	1	0	0	0	0	0	0	1	0	0	0	0	0	0	1	0	0	1	0	0	1	0	0	0
86	AddI	Male	47	0	0	0	0	0	0	0	0	0	0	0	0	0	0	0	0	0	0	0	0	0	0	0	0	0	1	0	0	0	0	0	0	0	0	0	1	0	0	0	0	0	0	0	0	0	0
92	AddI	Male	16	0	0	1	0	0	0	0	0	0	0	0	0	0	0	0	0	0	1	0	0	0	0	0	0	0	0	0	0	0	0	0	0	0	1	0	1	1	0	1	1	1	1	1	0	0	0
118	HoS	Female	44	0	0	0	0	0	0	0	1	1	0	0	0	0	0	0	0	0	0	0	0	0	0	1	0	0	0	0	0	0	0	1	0	0	0	0	1	0	1	0	0	0	0	0	0	1	1
137	AddI	Male	13	0	0	0	0	1	0	0	0	0	0	0	0	0	0	0	0	1	0	0	0	0	0	0	0	0	0	0	0	0	0	0	0	0	0	0	0	0	0	0	0	0	1	1	0	0	0
158	HoS	Female	30	0	0	1	0	0	1	0	0	0	0	0	0	0	0	0	0	0	0	0	0	0	0	0	0	0	0	0	1	0	0	0	0	0	0	0	1	0	0	0	0	0	1	1	0	1	0
167	AddI	Female	23	1	0	1	0	0	0	0	0	0	0	0	0	0	0	0	0	0	0	0	0	0	0	0	0	0	0	0	0	0	1	0	0	0	0	0	0	1	0	1	1	0	1	1	0	0	0
181	HoS	Male	7	0	1	0	0	0	0	0	0	0	0	0	0	0	0	0	0	0	0	0	0	0	0	0	0	0	0	0	0	0	0	0	0	0	0	0	0	1	0	0	0	0	0	1	0	0	0
205	AddI	Female	21	0	0	0	0	0	0	0	0	1	0	0	0	0	0	1	0	0	0	0	0	0	0	0	0	0	0	0	0	0	0	0	0	0	0	0	1	0	0	0	0	0	0	1	0	1	0
232	HoS	Male	36	1	0	1	0	0	0	0	0	1	0	0	0	0	1	0	0	0	0	0	0	0	1	1	0	1	0	0	0	0	0	0	0	0	0	0	0	0	0	0	0	0	0	0	1	0	0
244	HoS	Female	19	0	0	0	0	0	0	1	0	0	0	0	0	0	0	0	0	0	0	0	0	0	0	0	0	0	0	0	0	0	0	0	0	0	0	0	1	0	1	0	0	0	0	1	1	0	0
260	HoS	Male	44	0	0	0	0	0	0	0	0	1	0	0	0	0	0	1	0	1	0	0	0	0	0	0	0	0	0	0	0	1	0	0	0	0	0	0	0	1	0	0	1	0	1	0	0	0	0
289	AddI	Male	5	0	0	1	0	0	0	0	0	1	0	0	1	0	1	0	0	0	1	0	0	0	1	0	1	1	0	0	0	0	0	0	0	0	0	0	0	1	0	0	0	0	0	0	0	0	0
302	HoS	Male	14	1	0	0	0	0	0	0	0	0	1	0	0	0	0	0	0	0	1	0	0	0	0	0	0	0	0	0	0	0	0	0	0	0	0	0	0	1	0	0	0	0	0	0	1	0	0
303	HoS	Male	5	0	0	0	1	0	0	0	0	0	0	0	0	0	0	0	0	0	1	0	0	0	0	0	0	0	0	0	0	0	0	0	0	0	0	0	0	0	1	1	0	0	0	0	0	0	0
306	HoS	Male	32	0	0	1	0	0	0	1	0	1	0	0	0	0	0	0	1	0	0	1	0	0	0	0	0	0	0	0	0	1	0	0	0	0	1	0	1	1	0	0	1	0	0	1	1	0	0
316	HoS	Female	21	1	0	1	1	0	1	0	0	1	1	1	0	0	0	0	1	0	0	0	0	0	1	1	0	1	0	0	0	0	0	0	0	0	1	0	1	0	1	0	0	1	0	1	0	0	0
324	HoS	Female	8	1	0	0	0	0	0	0	0	1	0	0	0	0	0	0	0	0	0	0	0	0	1	1	1	0	0	0	0	0	0	0	0	0	0	0	0	0	0	0	0	0	0	0	0	0	0
340	HoS	Male	36	1	0	0	0	0	0	0	0	0	0	0	0	0	0	0	0	0	0	0	1	1	0	0	0	0	0	1	0	0	0	0	0	0	1	0	0	0	0	0	0	0	0	1	0	1	0
360	HoS	Female	35	0	0	0	0	0	0	0	0	1	0	0	0	0	0	0	0	0	0	0	0	0	0	0	0	0	0	0	0	0	0	0	0	0	0	0	0	0	1	0	0	0	0	1	0	0	0
366	HoS	Female	2	1	0	0	0	0	0	1	0	1	0	0	0	0	0	0	1	0	0	0	0	0	0	1	0	0	0	0	0	0	0	0	0	0	0	0	1	0	1	0	0	1	0	0	0	0	0
391	AddI	Male	10	0	0	0	0	0	0	1	0	1	0	0	0	0	0	0	1	0	0	0	0	0	0	0	0	1	0	0	0	1	0	0	0	1	1	1	0	0	0	0	0	0	0	0	0	0	1
394	HoS	Female	7	0	0	0	0	0	0	1	0	0	0	0	0	0	0	0	0	0	0	0	0	0	0	0	0	0	0	0	0	0	0	0	0	0	0	0	0	0	0	0	0	0	0	1	0	0	0
397	HoS	Male	50	0	0	0	0	0	0	0	0	0	0	0	0	0	0	0	0	0	0	0	0	0	0	0	0	0	0	0	0	0	0	0	1	0	0	0	0	0	0	0	0	0	0	0	0	1	0
[truncated: 40 more columns]
